# Supplementary material for: The proline-rich domain of tau plays a role in interactions with actin
Source: BMC Cell Biol. 2009 Nov 8;10:81. doi: 10.1186/1471-2121-10-81 (PMC2784441; doi:10.1186/1471-2121-10-81)
Supplement: Additional file 1 — 5'-, 3'- and M-primers used in PCR or megaprimer PCR amplification. [file 1471-2121-10-81-S1.xls]

## Sheet: Sheet1
Primers	5’-primer	3’-primer
tauN	TTACCATGGAGCCCCGCCAGGAGTT	ATCGACTCGAGTGGAATCCTGGTGGCGTT
tauPRD	GGTCCATGGCCACCAGGATTCCAGCA	ATCGACTCGAGCAGGTCTGGCATGGGCA
tauMTBD	GTTCCATGGTCAAGTCCAAGATCGGCT	ATCGACTCGAGGCCAGGGACGTGGGTGAT
tauC	GTACCATGGGCGGAGGAAATAAAAAGATT	ATCGACTCGAGCAAACCCTGCTTGGCCAG
tauΔMTBD	TTACCATGGAGCCCCGCCAGGAGTT	ATCGACTCGAGCTGCTTGGCCAGGGAGG
tauMTBD	TTTCAATCTTTTTATTATTCTTCAGGTCTGGCATG
Megaprimer
TauDPRD&MTBD N domain	TTACCATGGAGCCCCGCCAGGAGTT	TTGCGGATTCTGGAATCCTGGTGGCGTT
tauDPRD&MTBD	ATTAGGATTCGGCGGAGGAAATAAAAAGATT	ATCGACTCGAGTGGAATCCTGGTGGCGTT
C domain
