# Supplementary material for: The proline-rich domain of tau plays a role in interactions with actin
Source: BMC Cell Biol. 2009 Nov 8;10:81. doi: 10.1186/1471-2121-10-81 (PMC2784441; doi:10.1186/1471-2121-10-81)
Supplement: Additional file 3 — Diameters of bundles and filaments of F-actin in the presence of tauPRD, tauMTBD and tau, determined using electron microscopy. [file 1471-2121-10-81-S3.xls]

## Sheet: Sheet1
protein	diameter (nm)
	0 mM NaCl		150 mM NaCl		300 mM NaCl		500 mM NaCl
	bundles	filaments	bundles	filaments	bundles	filaments	bundles	filaments
tauPRD + F-actin	38.60±7.28	-	39.00±5.86	6.65±.0.98	30.97±8.43	8.33±1.29	30.46±6.30	7.98±1.05
tauMTBD + F-actin	86.77±37.70	-	44.02±9.74	6.48±1.41	30.32±10.20	7.63±1.26	46.96±17.63	7.25±2.00
Tau23 + F-actin	38.61±10.60	-	38.90±6.80	6.16±0.98	25.40±5.00	7.65±0.65	20.98±4.86	7.27±1.52
F-actin alone	-	8.40±1.65	-	9.95±2.09	-	9.67±1.97	-	8.75±1.28
